# Supplementary material for: Charge density wave memory in a cuprate superconductor
Source: Nat Commun. 2019 Mar 29;10:1435. doi: 10.1038/s41467-019-09433-1 (PMC6440992; doi:10.1038/s41467-019-09433-1)
Supplement: Supplementary file 2 — Source Data [file 41467_2019_9433_MOESM2_ESM.csv]

# Data for figure 4
Temperature (K)	Normalized Intensity r (a.u)	FWHM (A-1)
1.50E+01	6.84E-01	8.71E-03
3.00E+01	5.92E-01	9.44E-03
4.00E+01	3.53E-01	1.35E-02
4.50E+01	1.88E-01	1.84E-02
4.70E+01	1.29E-01	2.16E-02
4.90E+01	9.60E-02	2.90E-02
5.10E+01	6.06E-02	2.90E-02
5.50E+01	4.40E-03	5.76E-02
# data for supplementary figure 4
Temperature (K)	Normalized Intensity r (a.u)	FWHM (A-1)
1.50E+01	6.84E-01	8.71E-03
3.00E+01	5.92E-01	9.44E-03
4.00E+01	3.53E-01	1.35E-02
4.50E+01	1.88E-01	1.84E-02
4.70E+01	1.29E-01	2.16E-02
4.90E+01	9.60E-02	2.90E-02
5.10E+01	6.06E-02	2.90E-02
5.50E+01	4.40E-03	5.76E-02
